# Supplementary material for: Green Extraction and Targeted LC-MS Analysis of Biopesticides in Honey Using Natural Deep Eutectic Solvents
Source: Foods. 2025 Oct 8;14(19):3438. doi: 10.3390/foods14193438 (PMC12523273; doi:10.3390/foods14193438)
Supplement: Supplementary file 1 [file foods-14-03438-s001.zip]

Archive with 1 entries (1 files):
- foods-3907346-supplementary.pdf
